# Supplementary material for: Linkage mapping and genome-wide association study reveals conservative QTL and candidate genes for Fusarium rot resistance in maize
Source: BMC Genomics. 2020 May 12;21:357. doi: 10.1186/s12864-020-6733-7 (PMC7218626; doi:10.1186/s12864-020-6733-7)
Supplement: Supplementary file 2 — Additional file 2: [file 12864_2020_6733_MOESM2_ESM.xls]

## Sheet: Sheet1
				TABLE S1 Quantitative trait loci (QTL) for FER resistance identified in the RIL population using ICIM-EPI method under MET
			Chromosome	Left Marker1	Right Marker1	Chromosome	Left Marker2	Right Marker2	LODa	PVEb	PVE(AA)c	PVE(AAbyE)d	Add1e	Add2f	AddbyAddg
			3	umc2256	bnlg1144	4	umc1791	IDP4548	10.3083	3.2307	3.0456	0.1851	-0.2027	-0.068	0.1838
			4	IDP4548	bn34	8	phi080	umc1384	7.1364	2.3979	2.1353	0.2627	-0.0101	0.0111	-0.1506
			8	umc1974	umc2042	10	umc1061	bnlg2190	7.4788	2.373	2.1645	0.2086	0.0587	-0.0824	-0.1504
			a Log-likelihood value
			b Total phenotypic variation
			c Phenotypic variation of epistatic effect
			d Phenotypic variation of epistatic effect by environment
			e Effect of the first QTL
			f Effect of the second QTL
			g Interaction effect of addictive by addictive

## Sheet: Sheet2
Table S2 Genotypes of NILS
		4.04	4.05	4.05	4.06											4.06	4.06	4.06	4.06	4.06	4.07	4.08	4.08	4.08	4.08	4.08	4.08	4.08	4.08
Material	Seed generation	umc+/+652	umc+/+969	bnlg+/+265	umc+/+964	bn48	bn49	bn52	umc+/+79+/+	IDP4548	bn34	indel-+/+7	indel-4	mmc037+/+	indel-32	bn3	bnlg+/+62+/+	indel-7	bnlg+/++/+37	umc+/+65+/+	umc+/++/+94	umc+/+775	umc+/+667	ucm+/+808	dupssr28	bnlg2+/+62	bnlg2244	umc+/+37+/+	phi092
N-44	BC5F6	+/+	+/+	+/+	+/+	+/+	+/+	+/+	+/+	+/+	+/+	+/+	+/+	+/+	+/+	+/+	+/+	+/+	+/+	+/+	+/+	+/+	+/+	+/+	+/+	+/+	-/-	-/-	-/-
N-54	BC5F6	+/+	+/+	+/+	+/+	+/+	+/+	+/+	+/+	+/+	+/+	+/+	+/+	+/+	+/+	+/+	+/+	+/+	+/+	+/+	+/+	+/+	+/+	+/+	+/+	+/+	-/-	-/-	-/-
N-55	BC5F6	+/+	+/+	+/+	+/+	+/+	+/+	+/+	+/+	+/+	+/+	+/+	+/+	+/+	+/+	+/+	+/+	+/+	+/+	+/+	-/-	-/-	-/-	-/-	-/-	-/-	-/-	-/-	-/-
N6		-/-	-/-	-/-	-/-	-/-	-/-	-/-	-/-	-/-	-/-	-/-	-/-	-/-	-/-	-/-	-/-	-/-	-/-	-/-	-/-	-/-	-/-	-/-	-/-	-/-	-/-	-/-	-/-

## Sheet: Sheet3
	Figure S3 Verification of WQ3
	#marker	#phenotype	MarkerName	PhenoName	Allele	Count	Mean	P_value	R2
	1	1	umc2101	area	-/-	22	62.5	0.0246102	0.0869832
	1	1	umc2101	area	+/-	36	44.4444
	2	1	umc2256	area	-/-	22	61.1364	0.0495855	0.0671031
	2	1	umc2256	area	+/-	36	45.2778
	1	2	umc2101	grade	-/-	22	5.86364	0.0237983	0.0879394
	1	2	umc2101	grade	+/-	36	5.05556
	2	2	umc2256	grade	-/-	22	5.81818	0.0406439	0.0727226
	2	2	umc2256	grade	+/-	36	5.08333
